# Supplementary material for: Clinical Yield of Colonoscopy in Evaluation of Young Women with Constipation: An Age- and Gender-Based Analysis
Source: Diagnostics (Basel). 2025 May 11;15(10):1209. doi: 10.3390/diagnostics15101209 (PMC12110052; doi:10.3390/diagnostics15101209)
Supplement: Supplementary file 1 [file diagnostics-15-01209-s001.zip]

Archive with 1 entries (1 files):
- diagnostics-3590495-supplementary.pdf
